# Supplementary material for: Lipidomic analysis of brain tissues and plasma in a mouse model expressing mutated human amyloid precursor protein/tau for Alzheimer’s disease
Source: Lipids Health Dis. 2013 May 9;12:68. doi: 10.1186/1476-511X-12-68 (PMC3668217; doi:10.1186/1476-511X-12-68)
Supplement: Additional file 4: Table S1 — Relative quantification of lipid species meeting the OPLS-DA loading S-plot criteria in brain tissues. [file 1476-511X-12-68-S4.xlsx]

## Sheet: supplemental Table 1
Supplemental Table 1 Relative quantification of lipid species meeting the OPLS-DA loading S-plot criteria in brain tissues.
	Molecular species	m/z 1	RT (min)	IS normalized peak height																		4 months				10 months				15 months
				4 months						10 months						15 months						Fold Change (APP/tau / wild-type) 2	p-value 3			Fold Change (APP/tau / wild-type) 2	p-value 3			Fold Change (APP/tau / wild-type) 2	p-value 3
				wild-type			APP/tau			wild-type			APP/tau			wild-type			APP/tau
				(mean ± SD)			(mean ± SD)			(mean ± SD)			(mean ± SD)			(mean ± SD)			(mean ± SD)
Phosphatidylcholine (PC)
	30:0PC (14:0/16:0)	706.539	14.7103	1345.69	±	174.169	1815.09	±	317.247	1508.59	±	176.024	1723.97	±	288.72	1491.54	±	58.1074	1541.96	±	39.5892	1.34882	0.026274	*		1.14277	0.199811			1.0338	0.197698
	32:0PC (16:0/16:0)	734.571	18.6016	62366.5	±	8346.03	63546.9	±	7010.22	69370.6	±	7835.33	60366.2	±	7084.82	84491.5	±	5411.89	70367.3	±	4621.67	1.01893	0.814919			0.870199	0.0934663			0.832833	0.0113316	*
	34:2PC (16:0/18:2)	758.572	15.5176	6290.65	±	2348.22	8323.82	±	2131.38	6376.03	±	2082.43	10418.4	±	1995.5	5602.79	±	287.116	5762.38	±	18.6748	1.3232	0.189935			1.63399	0.0139635	*		1.02848	0.282366
	36:3PC (16:0/20:3)	784.587	16.2663	2884.72	±	512.068	3044.71	±	235.105	2844.28	±	448.203	3052.19	±	354.725	2724.8	±	160.591	3477.65	±	285.517	1.05546	0.550463			1.0731	0.440747			1.2763	0.0287736	*
	38:1PC (18:0/20:1)	816.65	27.5093	2642.91	±	436.378	2212.23	±	145.143	2308.16	±	287.152	2012.12	±	308.631	2537.62	±	224.203	1943.18	±	186.506	0.837042	0.0918666			0.871741	0.155181			0.765748	0.00965273	**
	38:4PC (16:0/22:4)	810.602	17.2628	2668.65	±	482.141	2864.76	±	287.654	2977.16	±	197.368	2750.46	±	377.596	3173.7	±	87.7365	2713.91	±	131.201	1.07349	0.462144			0.923851	0.278826			0.855126	0.0114423	*
	38:5PC (18:1/20:4)	808.587	14.7518	10550.7	±	837.208	11653.2	±	1043.46	11971	±	2113.01	11096.8	±	808.363	7413.55	±	236.32	6503.51	±	327.739	1.10449	0.104363			0.926978	0.426023			0.877247	0.0205996	*
	40:4PC (18:0/22:4)	838.633	21.4515	2042.03	±	367.686	2139.6	±	109.076	2169.58	±	218.54	1967.38	±	226.032	2204.64	±	134.986	1849.88	±	71.4958	1.04778	0.595569			0.906802	0.188403			0.839084	0.00285624	**
	40:7PC (18:1/22:6)	832.589	13.6955	5572.31	±	2204.01	5598.03	±	1800.06	7487.44	±	2401.47	6773.12	±	1870.9	5518.11	±	392.721	4793.94	±	261.779	1.00461	0.984393			0.904598	0.614855			0.868764	0.0214869	*
	34:1ePC	746.608	21.2633	2571.26	±	314.346	2671.5	±	141.815	2556.67	±	350.489	2349.78	±	286.023	2606.23	±	123.439	2233.25	±	155.178	1.03898	0.541616			0.919078	0.337568			0.856888	0.029107	*
Phosphatidylethanolamine (PE)
	38:1PE (20:0/18:1)	774.601	28.3358	432.058	±	70.1257	320.268	±	20.7736	375.597	±	47.3959	332.63	±	97.96	429.388	±	40.9568	284.75	±	55.229	0.741261	0.0208413	*		0.885603	0.412538			0.663154	0.0238095	*
	38:4PE (18:0/20:4)	768.554	19.0314	14885.4	±	1655.85	16909.4	±	1748.23	16554.3	±	2305.39	16051	±	1663.46	20023.7	±	1440.38	17776.6	±	1364.59	1.13597	0.0970819			0.969593	0.70351			0.887776	0.0836208
	38:5PE (18:1/20:4)	766.54	15.2541	2331.78	±	310.402	2319.28	±	195.827	2794.35	±	273.662	2632.06	±	244.571	2771.72	±	267.205	2356.69	±	98.7625	0.994639	0.941504			0.941924	0.352115			0.850262	0.0229119	*
	40:4PE (18:0/22:4)	796.587	22.0879	2871.67	±	411.836	3150	±	310.716	3064.34	±	349.543	2802.94	±	347.047	3166.64	±	84.7126	2824.81	±	141.896	1.09693	0.264624			0.914697	0.269412			0.892052	0.0346292	*
Ethanolamine plasmalogen (pPE)
	36:2pPE (p18:1/18:1)	728.561	21.4033	5226.14	±	2316.28	3986.02	±	354.581	11207.5	±	1600.54	9816.38	±	1404.16	7602.53	±	715.316	6567.57	±	422.788	0.762708	0.299455			0.875877	0.18279			0.863866	0.0424233	*
	36:4pPE (p16:0/20:4)	724.529	16.6823	2085.57	±	283.55	2127.86	±	254.143	2248.64	±	324.693	2040.33	±	352.142	2323.56	±	143.902	2068.87	±	98.6804	1.02028	0.810195			0.907364	0.359499			0.890388	0.0267125	*
	38:1pPE (p18:0/20:1)	758.607	30.54	1881.61	±	288.987	1529.62	±	81.3018	1852.47	±	294.476	1799.32	±	262.726	1865.63	±	226.317	1465.88	±	303.297	0.812935	0.0506968			0.971307	0.771059			0.785726	0.132372
	38:2pPE (p18:1/20:1)	756.591	25.6598	2453.16	±	389.696	1921.85	±	63.5696	3657.42	±	428.09	3019.78	±	371.272	4351.6	±	402.099	3303.24	±	466.475	0.783418	0.0370505	*		0.825659	0.0365798	*		0.759086	0.0341552	*
	38:4pPE (p16:0/22:4)	752.559	19.6609	1910.84	±	211.306	1958.37	±	131.075	2019.03	±	256.042	1861.85	±	196.292	1999.16	±	176.848	1647.5	±	41.9553	1.02488	0.682477			0.922151	0.30977			0.824097	0.00925112	**
	38:4pPE (p18:0/20:4)	752.561	20.8186	5705.83	±	2681.67	5354.86	±	1925.65	5687.02	±	2495.18	5293.82	±	2135.7	4468.7	±	347.563	3882	±	226.903	0.938489	0.818674			0.93086	0.795863			0.868711	0.0287914	*
	40:4pPE (p18:0/22:4)	780.592	24.0464	3417.22	±	492.041	3290.97	±	171.943	3263.24	±	371.388	3068.6	±	316.613	3207.41	±	142.269	2818.56	±	132.668	0.963053	0.611482			0.940356	0.399175			0.878768	0.0132734	*
	40:6pPE (p18:0/22:6)	776.559	19.3639	19603.6	±	2428.97	19913	±	1684.19	20424.1	±	2812.12	18146.9	±	1995.93	21872.8	±	1906.44	19037.5	±	1208.25	1.01578	0.821539			0.888504	0.18205			0.870374	0.0429003	*
	40:7pPE (p18:1/22:6)	774.546	15.5672	3729.1	±	497.4	3706.81	±	410.46	4246.31	±	546.89	3891.73	±	490.842	4697.71	±	386.473	4246.71	±	84.6732	0.994024	0.940373			0.916498	0.312427			0.903997	0.0579068
Sphingomyelin (SM)
	36:2SM (d18:2/N18:0)	729.593	15.2246	3972.21	±	323.972	3724.76	±	427.654	4536.57	±	317.883	3696.32	±	445.798	4191.64	±	392.892	3611.17	±	115.44	0.937705	0.334695			0.814784	0.0104243	*		0.861517	0.0270098	*
	38:1SM (d18:1/N20:0)	759.639	23.6385	2780.41	±	491.875	2497.94	±	158.29	3091.49	±	399.476	2631.13	±	251.104	2916.3	±	212.787	2311.07	±	169.795	0.898407	0.277956			0.851088	0.0669959			0.792465	0.00615398	**
	34:1SM (d18:1/N16:0)	703.576	15.009	1448.46	±	261.543	1422.83	±	184.9	1870.84	±	259.386	1807.69	±	193.245	2011.12	±	211.317	1518.91	±	128.681	0.982304	0.86292			0.966244	0.674888			0.755256	0.00654206	**
	42:2SM (d18:1/N24:1)	813.686	27.8374	5447.38	±	856.564	4234.04	±	788.148	6978.54	±	1946.25	6017.17	±	1293.37	6901.09	±	1780.15	4135.4	±	1512	0.777262	0.0483103	*		0.862239	0.388401			0.599239	0.0664519
Cerebroside
	41:1cerebroside	798.683	30.4407	996.875	±	233.468	755.884	±	63.4136	1366.52	±	169.901	1353.76	±	188.008	785.259	±	98.5733	706.157	±	81.2259	0.758253	0.0812499			0.990661	0.913136			0.899267	0.272705
	42:2cerebroside	810.682	27.6721	20081.6	±	2981.89	16288.7	±	1606.53	24249.6	±	3180.67	22257.5	±	2934	20809.6	±	2599.01	17440.7	±	2511.94	0.811123	0.0453771	*		0.917849	0.333588			0.838108	0.136502
Diacylglycerol (DAG)
	38:4DAG	662.572	24.2458	907.456	±	102.279	855.197	±	91.5759	991.14	±	129.772	735.616	±	135.447	910.694	±	153.585	712.518	±	48.0525	0.942412	0.419708			0.742192	0.0159522	*		0.78239	0.042871	*
Triacylglycerol (TAG)
	52:2TAG (16:0/18:1/18:1)	876.803	50.8887	182.06	±	39.7491	162.372	±	14.9536	240.033	±	66.2271	217.91	±	66.649	284.898	±	35.8132	225.065	±	33.1055	0.891864	0.346475			0.907835	0.612829			0.789985	0.0654929
	52:3TAG (16:0/18:1/18:2, 16:1/18:1/18:1)	874.788	48.7413	74.1473	±	18.6578	64.7652	±	9.12857	144.499	±	55.2408	98.0313	±	26.5207	140.058	±	18.6989	56.3431	±	17.2458	0.873466	0.352681			0.678421	0.143023			0.402285	0.00174598	**
	53:6TAG (+Na)	887.691	38.256	45.6088	±	11.2258	47.808	±	11.2832	45.9834	±	13.6872	42.0478	±	12.5024	96.2004	±	11.874	52.1576	±	10.4049	1.04822	0.765248			0.914411	0.64777			0.542177	0.0029775	**
	54:4TAG (16:0/18:0/20:4)	900.803	50.3718	84.9178	±	15.9718	92.5896	±	15.4666	97.3616	±	23.4589	101.553	±	27.2212	92.6333	±	9.95274	28.8029	±	6.44651	1.09034	0.462566			1.04305	0.800968			0.310935	4.01983e-05	***
	54:5TAG (+Na)	903.743	47.8011	36.1276	±	11.6641	37.985	±	11.6675	36.2053	±	10.4047	41.3776	±	14.4821	111.392	±	18.1893	81.864	±	15.7501	1.05141	0.807593			1.14286	0.536582			0.734915	0.0610231
	54:6TAG (16:0/16:0/22:6)	896.773	46.6791	223.527	±	40.2712	248.414	±	38.6229	222.157	±	33.3625	244.567	±	75.3661	302.282	±	28.0565	224.563	±	58.2233	1.11134	0.347869			1.10088	0.567377			0.742893	0.133779
	56:6TAG (16:0/18:0/22:6)	924.803	49.3068	227.252	±	60.1198	219.1	±	25.7482	195.087	±	28.2162	178.398	±	53.2087	243.21	±	34.2455	181.982	±	31.4666	0.96413	0.7908			0.914453	0.557981			0.748249	0.0529187
	58:7TAG (16:0/20:1/22:6, 18:0/18:1/22:6)	950.819	49.1126	55.7077	±	9.00256	53.3222	±	8.79402	59.3169	±	10.2135	57.6899	±	7.58785	92.9215	±	9.25817	65.651	±	16.8362	0.957178	0.682843			0.972572	0.782795			0.706521	0.0893477
	60:12TAG (16:0/22:6/22:6 )	968.771	41.1112	101.252	±	22.7729	100.062	±	22.0426	87.2809	±	13.0164	116.072	±	14.5643	107.027	±	18.9728	93.3225	±	31.3757	0.988246	0.93515			1.32987	0.0111175	*		0.871955	0.543961
Cholesterol ester (ChE)
	22:6ChE	714.618	43.8793	28.7187	±	7.34959	149.855	±	38.9618	45.5825	±	12.6904	317.413	±	104.219	45.8424	±	20.047	249.149	±	70.0486	5.21801	0.00186326	**		6.96348	0.00404086	**		5.4349	0.0322173	*
Coenzyme (Co)
	CoQ10	885.673	41.6676	56.6526	±	11.2167	51.0278	±	20.4062	64.739	±	10.4713	51.5073	±	8.34731	190.718	±	34.8291	176.918	±	62.8077	0.900715	0.607905			0.795615	0.059768			0.927642	0.751552
1 mass/charge values in positive ion mode in which PC, PE, pPE, SM, and cerebroside are detected as [M+H]+ ion, DAG, TAG, and ChE are as [M+NH4]+ ion, and coQ10 is [M+Na]+ ion unless otherwise noted.
2 Fold changes (ratio of APP/tau to wild-type) are means of N=3-5.
3 Welch’s t-test (*P<0.05, **P<0.01,***P<0.001).
