# Supplementary material for: Lipidomic analysis of brain tissues and plasma in a mouse model expressing mutated human amyloid precursor protein/tau for Alzheimer’s disease
Source: Lipids Health Dis. 2013 May 9;12:68. doi: 10.1186/1476-511X-12-68 (PMC3668217; doi:10.1186/1476-511X-12-68)
Supplement: Additional file 5: Table S2 — Relative quantification of the detected oxidized fatty acids in brain tissues). [file 1476-511X-12-68-S5.xlsx]

## Sheet: supplemental Table 2
Supplemental Table 2 Relative quantification of the detected oxidized fatty acids in brain tissues.
Molecular species	m/z (Q1/Q3) 1	RT (min)	IS normalized peak area																		4 months				10 months				15 months
			4 months						10 months						15 months						Fold Change (APP/tau / wild-type) 2	p-value 3			Fold Change (APP/tau / wild-type) 2	p-value 3			Fold Change (APP/tau / wild-type) 2	p-value 3
			wild-type			APP/tau			wild-type			APP/tau			wild-type			APP/tau
			(mean ± SD)			(mean ± SD)			(mean ± SD)			(mean ± SD)			(mean ± SD)			(mean ± SD)
Metabolites derived from arachidonic acid (20:4 FA)
Arachidonic acid	303.2 / 259.2	38.7	5.4397e+07	±	7.85346e+06	5.37241e+07	±	7.38716e+06	4.86163e+07	±	6.91207e+06	4.35468e+07	±	8.05621e+06	4.61183e+07	±	6.58015e+06	3.68587e+07	±	7.01091e+06	0.987631	0.892483			0.895724	0.317425			0.79922	0.136192
Prostaglandin E2	351.2 / 271.2	9.66	808115	±	224718	1.04235e+06	±	197518	1.09875e+06	±	172969	823729	±	274536	1.4332e+06	±	448376	1.20921e+06	±	416596	1.28986	0.118732			0.7497	0.101504			0.843713	0.508866
Prostaglandin D2	351.2 / 271.2	10.1	5.76749e+06	±	851812	5.71106e+06	±	1.38736e+06	7.78335e+06	±	1.06965e+06	3.60543e+06	±	984190	7.50783e+06	±	1.7272e+06	4.6974e+06	±	1.48242e+06	0.990217	0.940512			0.463223	< 0.001	***		0.625667	0.0593748
Prostaglandin F1α 6-keto	369.2 / 163.1	7.6	232675	±	69525.5	302457	±	30270.5	290012	±	59026.3	216178	±	55386	257257	±	219137	258918	±	178651	1.29991	0.0899265			0.745413	0.0758551			1.00646	0.991126
Prostaglandin F2α	353.2 / 193.1	9.42	629975	±	124343	678173	±	130293	606515	±	125339	561232	±	41348.9	557164	±	120140	638788	±	130850	1.07651	0.566162			0.925339	0.478556			1.1465	0.428088
Thromboxane B2	369.2 / 195.1	8.76	726067	±	161654	902750	±	152192	829461	±	146973	549368	±	128486	746260	±	194206	794809	±	361930	1.24334	0.113184			0.662319	0.0127516	*		1.06506	0.845235
12-HHT	279.2 / 179.2	18.3	1.02065e+06	±	206207	1.21802e+06	±	183990	1.08713e+06	±	157076	731264	±	125427	999870	±	276141	982054	±	422415	1.19338	0.149428			0.672653	0.00460456	**		0.982182	0.952066
5-HETE	319.2 / 115.1	28.1	220170	±	34475.3	220619	±	30521.9	180117	±	16005.4	189134	±	22633.1	227554	±	57235.4	227298	±	79803	1.00204	0.983173			1.05006	0.489972			0.998872	0.996397
12-HETE	319.2 / 179.1	26.4	448883	±	308527	404843	±	114079	408742	±	130091	724493	±	255145	512039	±	148088	527175	±	251223	0.901891	0.776533			1.77249	0.0491193	*		1.02956	0.930631
15-HETE	319.2 / 219.1	24.6	315489	±	45457.3	324946	±	44204.8	340972	±	27592.7	243782	±	28745.4	343695	±	98721.4	298484	±	115741	1.02998	0.747314			0.714962	0.000609176	***		0.868457	0.604315
11,12-EpETrE	319.2 / 167.1	30.5	90796.8	±	20612.1	76596.5	±	11441.2	70225	±	5986.89	58110.8	±	4232.18	151972	±	62503.5	158150	±	51544.4	0.843603	0.224785			0.827495	0.00733511	**		1.04065	0.885522
14,15-EpETrE	319.2 / 219.1	29	102215	±	11274.5	86789.6	±	10202.2	90429.5	±	12332.7	71433.6	±	10052	174141	±	39390	168166	±	27588.4	0.849089	0.0533357			0.789937	0.0293982	*		0.96569	0.810258
Metabolites derived from eicosapentaenoic acid (20:5 FA)
Eicosapentaenoic acid	301.2 / 257.2	35.7	1.22066e+06	±	344300	1.44063e+06	±	77064.7	1.09097e+06	±	198014	1.262e+06	±	660136	1.06483e+06	±	595949	1.85059e+06	±	768865	1.18021	0.229571			1.15676	0.604265			1.73791	0.214123
17,18-diHETE	335.2 / 247.2	15	60813.6	±	13937.3	128877	±	15713.1	87940.8	±	27433.8	97022.6	±	25376.6	80815.9	±	11795.2	114795	±	42691.3	2.11921	< 0.001	***		1.10327	0.601748			1.42045	0.300361
Metabolites derived from docosahexaenoic acid (22:6 FA)
Docosahexaenoic acid	327.2 / 283.2	38.1	1.94297e+07	±	4.23697e+06	1.84444e+07	±	2.82579e+06	1.76863e+07	±	2.67955e+06	1.42063e+07	±	3.7917e+06	1.76019e+07	±	4.04114e+06	1.61954e+07	±	3.91542e+06	0.949292	0.678387			0.803242	0.136475			0.920095	0.649904
19,20-diHDoPE	361.2 / 273.2	18.4	85592.4	±	18397.6	146908	±	22468.6	96675.2	±	21647.9	116260	±	27814.6	67720.3	±	14399	93262.8	±	28880.8	1.71637	0.0016639	**		1.20259	0.251274			1.37717	0.260947
1 mass/charge values of precursor and product ions in negative ion mode ([M-H]- ion).
2 Fold changes (ratio of APP/tau to wild-type) are means of N=3-5.
3 Welch’s t-test (*P<0.05, **P<0.01,***P<0.001).
HHT, hydroxy-​heptadecatrienoic acid; HETE, hydroxyeicosatetraenoic acid; EpETrE, epoxyeicosatrienoic acid; diHETE, dihydroxyeicosatetraenoic acid; diHDoPE, dihydroxydocosapentaenoic acid.
