# Supplementary material for: Lipidomic analysis of brain tissues and plasma in a mouse model expressing mutated human amyloid precursor protein/tau for Alzheimer’s disease
Source: Lipids Health Dis. 2013 May 9;12:68. doi: 10.1186/1476-511X-12-68 (PMC3668217; doi:10.1186/1476-511X-12-68)
Supplement: Additional file 7: Table S3 — Relative quantification of lipid species meeting the OPLS-DA loading S-plot criteria in plasma. [file 1476-511X-12-68-S7.xlsx]

## Sheet: supplymental Table 3
Supplemental Table 3 Relative quantification of lipid species meeting the OPLS-DA loading S-plot criteria in plasma.
	Molecular species	m/z 1	RT (min)	IS normalized peak height																		4 months				10 months				15 months
				4 months						10 months						15 months						Fold Change (APP/tau / wild-type) 2	p-value 3			Fold Change (APP/tau / wild-type) 2	p-value 3			Fold Change (APP/tau / wild-type) 2	p-value 3
				wild-type			APP/tau			wild-type			APP/tau			wild-type			APP/tau
				(mean ± SD)			(mean ± SD)			(mean ± SD)			(mean ± SD)			(mean ± SD)			(mean ± SD)
Phosphatidylcholine (PC)
	16:1LPC	494.324	2.70905	212.573	±	44.3653	210.53	±	75.0406	288.804	±	79.8105	170.504	±	44.579	217.867	±	90.9668	233.673	±	18.0471	0.990388	0.959777			0.59038	0.0262001	*		1.07255	0.723707
	18:0LPC	524.371	4.72291	7133.28	±	2173.03	10674	±	1380.9	6844.46	±	1845.56	8702.82	±	3024.49	10348.7	±	1090.11	10412	±	643.222	1.49636	0.0186791	*		1.27151	0.281361			1.00612	0.921132
	20:4LPC	544.34	2.6546	1399.57	±	335.068	1449.55	±	385.501	1373.39	±	152.909	1285.62	±	691.169	1523.49	±	273.716	1078.8	±	320.786	1.03571	0.832366			0.936096	0.794171			0.708106	0.120007
	20:5LPC 4	542.325	2.3321	269.495	±	57.2381	390.74	±	58.9421	357.965	±	107.2	293.112	±	141.768	358.998	±	131.959	451.983	±	4.06146	1.44989	0.0108757	*		0.818827	0.439863			1.25901	0.190291
	22:6LPC	568.341	2.52234	1160.26	±	170.321	1682.78	±	286.919	1149.24	±	125.058	1184.74	±	521.868	1416.71	±	304.309	1560.63	±	392.64	1.45034	0.0112165	*		1.03089	0.888845			1.10159	0.61923
	32:1PC (16:0/16:1)	732.555	15.7637	514.545	±	81.6489	501.716	±	102.745	654.024	±	212.969	412.651	±	114.301	439.861	±	140.782	583.33	±	104.93	0.975068	0.832721			0.630942	0.0660657			1.32617	0.156511
	34:1PC (16:0/18:1)	760.588	19.7302	14692.4	±	1499.07	18251.8	±	2627.31	16734.2	±	2914.88	16701.2	±	1633.71	13939.8	±	2423.72	17755.2	±	2150.28	1.24226	0.0369661	*		0.998031	0.983089			1.2737	0.0705011
	34:2PC (16:0/18:2)	758.57	16.321	45046	±	6987.89	57028.8	±	9334.57	46292	±	3808.96	54278.6	±	3024.8	45652.1	±	5081.22	55052.7	±	2732.98	1.26601	0.0531433			1.17252	0.00686658	**		1.20592	0.0145378	*
	34:3PC (16:0/18:3)	756.555	13.0994	912.017	±	115.935	967.168	±	277.629	1289.81	±	326.864	834.571	±	200.34	971.02	±	375.615	956.264	±	87.2014	1.06047	0.69778			0.64705	0.0343531	*		0.984803	0.936422
	35:2PC	772.587	18.3408	799.32	±	117.939	1339.98	±	378.251	822.967	±	118.599	1277.52	±	258.374	876.357	±	114.972	1115.52	±	108.268	1.6764	0.0301665	*		1.55233	0.0131078	*		1.2729	0.0353629	*
	36:1PC (18:0/18:1)	788.619	24.2517	2383.61	±	391.081	3701.44	±	701.066	2725.8	±	553.2	3169.52	±	591.555	2312.2	±	339.966	2752.88	±	290.288	1.55287	0.00966289	**		1.16278	0.255555			1.19059	0.109426
	36:2PC (18:0/18:2)	786.603	20.4033	29784.5	±	6136.53	44044.2	±	9229.28	30777.6	±	3586.2	41504.8	±	6459.85	32557	±	3842.01	36212.6	±	2215.72	1.47876	0.0239088	*		1.34854	0.016551	*		1.11228	0.138901
	36:3PC (16:0/20:3)	784.589	17.2128	4149.82	±	836.985	5892.06	±	2289.16	4715.77	±	1801.5	4118.17	±	1209.87	3951.13	±	642.556	7253.2	±	2733.3	1.41984	0.170273			0.873276	0.55753			1.83573	0.167711
	36:4PC (16:0/20:4)	782.572	15.4439	16772.3	±	4142.76	19670.7	±	3739.52	17994.5	±	2500.16	17477.8	±	4874.75	18880.3	±	2547.24	15176	±	2674.67	1.17281	0.279341			0.971288	0.839999			0.803804	0.123124
	36:5PC (16:0/20:5)	780.556	13.0911	2775.87	±	658.332	4186.4	±	691.609	4239.75	±	2180.48	3453.03	±	1256.89	4271.74	±	2666.45	5971.88	±	2209.75	1.50814	0.0108442	*		0.814443	0.509191			1.398	0.374311
	37:2PC (19:0/18:2)	800.617	22.7017	505.497	±	111.34	671.689	±	193.402	425.639	±	78.8936	627.729	±	99.0106	450.132	±	102.424	565.169	±	41.5157	1.32877	0.143898			1.47479	0.00790794	**		1.25556	0.0705142
	38:3PC (18:0/20:3)	812.618	21.4132	2820.93	±	1110.67	4274.27	±	725.338	2533.79	±	632.364	3488.95	±	1365.85	2683.42	±	616.651	3134.5	±	900.647	1.5152	0.044674	*		1.37697	0.208724			1.1681	0.496674
	38:4PC (18:1/20:3)	810.603	17.2692	752.936	±	98.9571	745.942	±	257.802	839.117	±	215.067	530.753	±	133.092	743.259	±	162.263	607.224	±	38.359	0.990711	0.956969			0.632514	0.0309095	*		0.816975	0.1367
	38:4PC (18:0/20:4)	810.603	19.3327	11248.8	±	5935.66	14639.1	±	3104.77	11392.8	±	1661.96	14042.3	±	6832.02	13148.7	±	1649.94	9050.36	±	4115.32	1.30139	0.3007			1.23256	0.442172			0.688309	0.220496
	38:5PC (18:0/20:5)	808.587	16.5755	1123.18	±	329.778	1952.92	±	407.561	1529.48	±	582.871	1647.55	±	721.648	1619.58	±	601.043	2006.98	±	285.262	1.73874	0.00817636	**		1.07719	0.783496			1.2392	0.265824
	38:5PC (18:1/20:4)	808.589	15.5466	2723.93	±	353.226	3073.24	±	650.218	3319.25	±	424.801	2623.29	±	253.461	3297.1	±	578.821	2778.28	±	306.25	1.12824	0.330723			0.790325	0.017803	*		0.842644	0.149052
	38:7PC	804.557	11.5118	217.181	±	30.2358	233.93	±	70.2762	340.636	±	109.632	164.985	±	48.1758	237.008	±	121.379	222.489	±	25.4178	1.07712	0.643595			0.484343	0.0191495	*		0.93874	0.807498
	40:4PC (20:0/20:4)	838.633	20.0112	249.335	±	34.6351	372.909	±	75.7888	273.788	±	44.9442	401.628	±	121.287	382.503	±	77.1877	426.623	±	34.9472	1.49561	0.0178111	*		1.46693	0.0772715			1.11534	0.313236
	40:5PC (18:0/22:5)	836.618	19.3598	346.383	±	117.929	593.287	±	99.0807	388.284	±	82.1675	483.743	±	118.787	417.006	±	89.287	541.525	±	176.873	1.71281	0.0074973	**		1.24585	0.182296			1.2986	0.349004
	40:6PC (18:0/22:6)	834.603	18.0008	9588.26	±	4259.61	15688.3	±	2973.42	9528.69	±	3209.06	13258.1	±	3119.15	10976.2	±	1002.13	11624.2	±	1913.14	1.6362	0.033485	*		1.39139	0.0994339			1.05904	0.628682
	40:7PC (18:1/22:6)	832.588	14.4007	2116.81	±	208.453	2244.97	±	541.16	2516.53	±	459.121	1810.03	±	242.671	2354.99	±	579.167	1729.72	±	115.715	1.06054	0.641507			0.719257	0.0223989	*		0.73449	0.0722131
	42:6PC (20:0/22:6)	862.634	18.6306	273.142	±	14.8451	384.905	±	41.1521	270.01	±	52.8741	410.107	±	77.6273	343.555	±	105.345	473.768	±	84.095	1.40918	0.00226188	**		1.51886	0.0123595	*		1.37901	0.109771
	34:2ePC (16:0e/18:2)	744.592	18.7622	160.195	±	15.5355	244.202	±	13.0084	169.295	±	27.6283	306.559	±	45.5173	191.947	±	44.1635	282.787	±	25.8259	1.52441	1.81958e-05			1.8108	<0.001	***		1.47325	0.0105185	*
phosphatidylinositol (PI)
	38:5PI (18:0/20:5)	902.577	13.9104	91.1092	±	25.2082	139.822	±	29.5492	137.719	±	67.8404	126.266	±	34.6486	105.409	±	33.0727	211.185	±	23.3964	1.53466	0.0236076	*		0.91684	0.748266			2.00348	0.00227173	**
Sphingomyelin (SM)
	34:1SM (d18:1/N16:0)	703.577	15.8321	2406.28	±	466.623	3005.65	±	375.573	2297.36	±	438.102	3103.21	±	499.64	2264.31	±	258.124	2941.96	±	294.11	1.24908	0.0571292			1.35077	0.0270046	*		1.29928	0.0315114	*
	42:2SM	813.687	29.241	2856.97	±	622.777	3920.27	±	815.697	2908.39	±	591.353	4041.56	±	688.214	2566.49	±	420.094	3532.84	±	550.099	1.37218	0.0513374			1.38962	0.0239895	*		1.37653	0.0687847
	42:3SM (d18:2/N24:1)	811.67	24.6289	538.808	±	70.1073	795.388	±	179.742	593.222	±	114.631	725.243	±	54.7652	537.541	±	98.7866	696.151	±	123.77	1.4762	0.0296311	*		1.22255	0.0611163			1.29507	0.140814
Triacylglycerol (TAG)
	50:0TAG (16:0/16:0/18:0)	852.801	53.8323	96.4722	±	64.6127	115.961	±	42.3833	40.8814	±	17.1547	96.5208	±	45.7874	192.796	±	111.817	95.5254	±	26.335	1.20201	0.59063			2.36099	0.0506711			0.495473	0.125597
	52:1TAG (16:0/18:0/18:1)	878.819	53.7384	430.938	±	375.059	575.946	±	312.395	229.046	±	129.329	474.359	±	212.829	900.55	±	707.885	524.035	±	145.872	1.33649	0.525785			2.07103	0.065798			0.581905	0.307322
	52:2TAG (16:0/18:1/18:1)	876.805	51.718	11653	±	8446.42	12957.6	±	4861.25	10887.2	±	6472.56	11564.9	±	6287.31	22034.4	±	12183.7	9799.25	±	3650.82	1.11195	0.774185			1.06224	0.870812			0.444726	0.089746
	52:3TAG (16:0/18:1/18:2)	874.789	49.5788	21227	±	13921.4	25756.6	±	8606.02	16864.3	±	6788.15	20387.5	±	10844.9	42517	±	14256.9	24503.6	±	3684.08	1.21339	0.556562			1.20891	0.558337			0.576324	0.0454846	*
	52:4TAG (16:0/18:2/18:2)	872.773	47.17	9596.75	±	8183.48	15082.5	±	5347.46	6862.92	±	3700.15	9657.97	±	6262.73	22500	±	9586.87	8963.08	±	3151.81	1.57162	0.250446			1.40727	0.420833			0.398359	0.031793	*
	52:5TAG (16:0/18:2/18:3)	875.712	44.1048	255.451	±	154.615	266.138	±	107.824	247.439	±	98.7575	183.304	±	89.5816	655.937	±	136.649	323.404	±	105.596	1.04183	0.902615			0.740802	0.313763			0.493042	0.0105496	*
	54:2eTAG or 54:1pTAG	890.86	55.4964	32.2402	±	19.2547	38.2382	±	35.4454	25.302	±	17.9034	76.9294	±	50.1249	139.12	±	168.424	74.2146	±	39.3808	1.18604	0.750524			3.04044	0.0822112			0.533458	0.449354
	54:3TAG (18:0/18:1/18:2)	902.821	51.6599	3698.93	±	4519.42	2354.64	±	1298.23	2867.18	±	2557.04	1780.36	±	889.938	4636.08	±	1682.65	2206.89	±	1001.79	0.636572	0.552767			0.620945	0.410894			0.476024	0.0431873	*
	54:4TAG (18:1/18:1/18:2)	900.807	49.475	7600.27	±	9873.18	7073	±	5149.54	5042.22	±	4002.73	4894.75	±	3108.16	13318	±	6284.99	4880.9	±	2288.54	0.930625	0.919114			0.970753	0.949811			0.36649	0.0384938	*
	54:5TAG (16:0/18:1/20:4)	898.789	48.6517	516.736	±	405.828	620.211	±	171.733	379.486	±	144.749	598.395	±	256.356	1044.83	±	369.651	597.328	±	77.8523	1.20025	0.620427			1.57686	0.144959			0.571696	0.0519847
	54:6TAG (16:0/18:1/20:5)	896.773	46.529	667.414	±	347.935	1232.56	±	515.538	696.179	±	330.012	920.251	±	472.29	1836.19	±	1222.71	1751.66	±	399.46	1.84678	0.0815913			1.32186	0.412735			0.953965	0.892072
	54:7TAG (16:0/18:2/20:5)	894.758	43.7487	854.68	±	529.484	1590.37	±	578.72	737.596	±	335.558	1066	±	630.802	2304.59	±	1293.44	2085.59	±	373.555	1.86078	0.0695053			1.44523	0.343112			0.904975	0.737268
	55:2TAG	918.851	51.7043	483.868	±	147.647	521.005	±	126.551	483.142	±	187.811	472.748	±	226.537	1181.54	±	290.6	824.105	±	139.82	1.07675	0.680874			0.978485	0.939048			0.697485	0.0587137
	55:3TAG	916.836	49.5884	589.969	±	133.182	659.837	±	97.4222	575.779	±	151.881	560.706	±	195.596	1552.21	±	192.781	1279.68	±	172.479	1.11843	0.373915			0.973822	0.895306			0.824424	0.0959391
	56:4TAG (18:0/18:1/20:3, and 6 other combinations)	928.835	49.4489	596.128	±	372.993	550.22	±	179.45	511.581	±	140.986	416.354	±	141.105	1014.56	±	126.263	663.578	±	269.92	0.922991	0.81274			0.813856	0.316892			0.654053	0.140801
	56:5TAG (18:0/18:1/20:4)	926.82	51.0804	255.174	±	171.895	376.271	±	102.876	203.638	±	89.4477	354.839	±	156.528	546.654	±	217.423	291.968	±	47.7895	1.47457	0.221357			1.7425	0.107085			0.5341	0.057266
	56:6TAG (18:0/18:2/20:4)	924.806	50.1026	47.9848	±	28.5966	95.96	±	69.4566	22.2041	±	8.01766	60.9965	±	22.9721	90.1445	±	49.6	73.5385	±	6.67649	1.9998	0.209233			2.74708	0.0163462	*		0.815785	0.499536
	58:7TAG (18:0/18:1/22:6)	950.82	50.0309	175.942	±	164.541	322.162	±	248.794	93.3745	±	38.4922	173.565	±	74.7411	311.416	±	182.687	292.047	±	107.601	1.83107	0.309607			1.85881	0.0770383			0.937802	0.856564
	58:10TAG (16:0/20:4/22:6)	944.77	43.659	69.5615	±	52.1633	97.156	±	15.1132	43.2034	±	12.7341	89.5504	±	29.4191	122.201	±	43.4081	107.784	±	9.5545	1.39669	0.310845			2.07276	0.0204622	*		0.882021	0.509495
	58:11TAG	942.754	40.9807	45.9536	±	21.0737	111.983	±	49.7961	36.9365	±	11.3657	70.7525	±	23.2251	108.628	±	58.6712	184.774	±	72.2546	2.43687	0.0381467	*		1.91552	0.0274832	*		1.70097	0.204672
	58:11TAG	942.759	39.8838	73.9267	±	42.1783	138.315	±	34.1858	83.5057	±	29.9325	141.515	±	77.1212	189.752	±	94.9676	311.473	±	188.192	1.87098	0.0302624	*		1.69467	0.175676			1.64148	0.383125
	58:12TAG (18:3/20:4/20:5)	940.741	36.4951	130.64	±	95.5837	269.714	±	68.577	136.468	±	63.1785	260.936	±	161.841	152.562	±	66.6982	403.533	±	64.6208	2.06457	0.0321998	*		1.91207	0.167914			2.64504	0.00461467	**
	60:10TAG	972.804	46.7556	71.9233	±	52.5528	120.794	±	36.6502	38.1365	±	12.4748	85.569	±	30.4278	140.405	±	51.9639	126.19	±	63.7209	1.67949	0.130971			2.24375	0.0214278	*		0.898757	0.761888
	60:11TAG (16:2/22:4/22:5)	970.794	39.2814	55.42	±	32.0584	79.3978	±	12.5059	43.0501	±	6.05522	87.8642	±	12.1657	103.695	±	25.4585	156.431	±	45.1987	1.43265	0.177829			2.04097	<0.001	***		1.50858	0.168172
	60:11TAG (16:0/22:5/22:6)	970.788	42.3375	84.5763	±	95.3048	140.615	±	75.8505	40.1644	±	12.6218	79.4844	±	19.497	130.207	±	48.8008	180.705	±	80.7864	1.66259	0.335152			1.97898	0.00712042	**		1.38782	0.401296
	60:11TAG (18:2/20:3/22:6)	970.788	43.6086	205.815	±	97.4924	370.315	±	70.7794	170.369	±	27.0066	363.085	±	85.1192	442.276	±	153.191	626.862	±	230.91	1.79926	0.0175768	*		2.13117	0.0053249	**		1.41735	0.303615
	60:12TAG (18:2/20:5/22:5)	968.771	36.5144	57.7658	±	40.7456	96.3531	±	19.1155	57.1966	±	22.5639	100.042	±	57.12	56.8836	±	24.5837	159.214	±	30.9181	1.668	0.106412			1.74909	0.177088			2.79893	0.0109913	*
	60:12TAG (18:3/20:4/22:5)	968.773	40.4798	175.055	±	140.621	242.438	±	69.5971	102.405	±	5.04286	291.421	±	83.7324	279.421	±	72.8988	381.493	±	147.63	1.38492	0.374902			2.84578	0.0071516	**		1.3653	0.355948
	60:12TAG (18:3/20:4/22:5)	968.771	40.9723	276.067	±	136.048	622.308	±	261.454	253.601	±	56.3935	526.264	±	247.638	612.844	±	342.682	1719.18	±	667.462	2.25419	0.0391137	*		2.07516	0.0683136			2.80524	0.0865715
	60:12TAG (18:3/20:4/22:5)	968.771	42.1342	127.929	±	102.635	292.949	±	201.375	73.7425	±	28.6828	150.351	±	48.4436	200.962	±	104.437	328.975	±	162.432	2.28994	0.154121			2.03886	0.0205726	*		1.637	0.308426
	60:13TAG (18:2/20:5/22:6)	966.757	37.7502	399.625	±	259.937	661.789	±	75.4241	324.934	±	56.5051	650.336	±	187.759	859.579	±	373.014	2215.42	±	725.148	1.65602	0.0864516			2.00144	0.0153632	*		2.57733	0.0669886
	62:11TAG (18:2/22:4/22:5, 16:1/22:5/24:5)	998.818	43.5191	78.6908	±	29.5966	129.375	±	42.1806	59.4407	±	16.1888	105.219	±	32.5247	126.67	±	38.5103	200.354	±	76.8795	1.64409	0.0628814			1.77015	0.0311991	*		1.5817	0.232267
	62:12TAG (18:3/22:4/22:5)	996.804	40.4615	84.3638	±	53.5312	131.586	±	36.527	53.1784	±	6.6707	120.749	±	24.9825	135.921	±	38.8467	183.081	±	70.3198	1.55975	0.146888			2.27064	0.00280266	**		1.34696	0.370129
	62:12TAG (20:3/20:4/22:5)	996.804	40.9732	116.353	±	56.103	198.068	±	67.199	103.152	±	24.9213	180.847	±	90.5409	209.184	±	81.8591	483.214	±	146.128	1.70231	0.0714179			1.75321	0.128561			2.31	0.0646425
	62:12TAG (18:1/22:5/22:6, and 3 other combinations)	996.805	43.5264	64.7513	±	34.7424	147.097	±	78.6666	52.2649	±	26.0641	82.6017	±	25.1222	145.55	±	78.0458	296.2	±	217.106	2.27172	0.0801638			1.58044	0.097872			2.03504	0.352372
	62:13TAG	994.788	37.7165	157.077	±	96.9171	205.413	±	15.0381	124.062	±	29.8742	211.164	±	95.6112	302.697	±	103.591	647.83	±	175.202	1.30772	0.32966			1.70209	0.112184			2.14019	0.0565946
	62:13TAG (16:1/22:6/24:6, 20:2/20:5/22:6)	994.788	40.4102	69.5674	±	49.0557	158.488	±	98.2607	47.3575	±	14.3544	83.6772	±	11.5846	130.084	±	64.595	237.169	±	158.404	2.27819	0.121229			1.76693	0.00253192	**		1.82319	0.363167
	62:13TAG (18:1/22:6/22:6)	994.789	42.1226	455.84	±	276.232	950.616	±	513.858	270.753	±	94.2049	639.762	±	255.673	774.169	±	445.616	1959.16	±	1379.46	2.08542	0.105641			2.3629	0.0286524	*		2.53067	0.272316
	62:14TAG (18:2/22:6/22:6)	992.773	38.9157	549.825	±	396.744	1236.89	±	748.15	315.12	±	88.4231	770.958	±	107.208	952.886	±	409.187	2098.69	±	1339.31	2.2496	0.118893			2.44655	<0.001	***		2.20245	0.273969
	64:13TAG (18:2/22:5/24:6)	1022.82	42.1151	158.3	±	72.456	246.362	±	85.914	106.363	±	26.5324	207.475	±	104.857	230.972	±	88.1803	485.305	±	268.072	1.5563	0.11893			1.95064	0.0969222			2.10114	0.237867
	64:14TAG	1020.81	38.9174	205.806	±	122.318	322.179	±	148.686	117.598	±	14.5844	241.782	±	58.8833	310.445	±	124.407	604.127	±	322.747	1.56545	0.214818			2.056	0.00775244	**		1.94601	0.251298
	65:14TAG	1034.82	38.9329	75.3611	±	34.2039	137.9	±	49.4292	46.6887	±	8.51746	94.8777	±	15.3546	186.241	±	68.7888	282.828	±	120.501	1.82986	0.0523043			2.03213	<0.001	***		1.51861	0.299293
Cholesterol ester (ChE)
	18:1ChE	668.634	51.164	255.522	±	35.7579	188.108	±	34.0216	232.458	±	51.2203	181.013	±	20.9757	349.372	±	81.4315	391.376	±	55.9931	0.736169	0.0157674	*		0.778692	0.0890365			1.12023	0.423146
	18:2ChE	666.62	48.3655	3224.08	±	321.828	3732.65	±	650.987	3020.55	±	337.756	3547.71	±	281.391	5213.99	±	752.728	6055.23	±	1053.58	1.15774	0.169699			1.17452	0.02868	*		1.16134	0.306644
	20:5ChE	688.604	43.7565	1213.98	±	295.098	1669.45	±	296.398	1558.87	±	591.129	1449.51	±	510.21	2940.03	±	789.471	3923.31	±	730.208	1.37518	0.040882	*		0.929845	0.762328			1.33445	0.138229
1 mass/charge values in positive ion mode in which PC, and SM are detected as [M+H]+ ion, and PI, TAG, and ChE are as [M+NH4]+ ion.
2 Fold changes (ratio of APP/tau to wild-type) are means of N=3-5.
3 Welch’s t-test (*P<0.05, **P<0.01,***P<0.001)
4 This specie was picked up not from OPLS-DA loading S-plot but manually.
