# Supplementary material for: Lipidomic analysis of brain tissues and plasma in a mouse model expressing mutated human amyloid precursor protein/tau for Alzheimer’s disease
Source: Lipids Health Dis. 2013 May 9;12:68. doi: 10.1186/1476-511X-12-68 (PMC3668217; doi:10.1186/1476-511X-12-68)
Supplement: Additional file 8: Table S4 — Relative quantification of detected oxidized fatty acids in plasma. [file 1476-511X-12-68-S8.xlsx]

## Sheet: supplemental Table 4
Supplemental Table 4 Relative quantification of detected oxidized fatty acids in plasma.
Molecular species	m/z (Q1/Q3) 1	RT (min)	IS normalized peak area																		4 months				10 months				15 months
			4 months						10 months						15 months						Fold Change (APP/tau / wild-type) 2	p-value 3			Fold Change (APP/tau / wild-type) 2	p-value 3			Fold Change (APP/tau / wild-type) 2	p-value 3
			wild-type			APP/tau			wild-type			APP/tau			wild-type			APP/tau
			(mean ± SD)			(mean ± SD)			(mean ± SD)			(mean ± SD)			(mean ± SD)			(mean ± SD)
Metabolites derived from arachidonic acid (20:4 FA)
Arachidonic acid	303.2 / 259.2	38.6	1.14512e+07	±	2.6071e+06	1.25055e+07	±	4.85598e+06	1.23968e+07	±	2.36053e+06	1.06434e+07	±	3.06429e+06	1.82925e+07	±	3.48932e+06	1.675e+07	±	6.17929e+06	1.09207	0.68347			0.858562	0.342307			0.915679	0.723988
Prostaglandin E2	351.2 / 271.2	9.60296	153815	±	290281	139573	±	195412	716658	±	591898	738135	±	902304	1.11145e+06	±	397826	1.15653e+06	±	615418	0.90741	0.930035			1.02997	0.965764			1.04056	0.918355
Prostaglandin D2	351.2 / 271.2	10	602538	±	420951	391311	±	204352	1.00947e+06	±	489848	856453	±	753088	1.39059e+06	±	927970	1.06322e+06	±	424841	0.649438	0.353124			0.848415	0.714802			0.764582	0.563701
Prostaglandin F2α	353.2 / 193.1	9.38	149881	±	83611.6	147430	±	66899.1	356873	±	278685	237850	±	170169	262861	±	137125	424085	±	217479	0.983646	0.960492			0.666484	0.443371			1.61334	0.33751
Thromboxane B2	369.2 / 195.1	8.69333	1.48057e+07	±	1.70475e+07	1.14621e+07	±	8.53814e+06	3.82906e+07	±	3.35622e+07	2.33612e+07	±	2.15241e+07	3.08373e+07	±	2.50335e+07	3.70814e+07	±	1.9943e+07	0.774169	0.708759			0.610103	0.430819			1.20248	0.728746
12-HHT	279.2 / 179.2	18.2	1.21999e+07	±	1.27684e+07	9.47877e+06	±	6.8224e+06	3.10506e+07	±	2.70444e+07	1.78541e+07	±	1.53221e+07	2.94289e+07	±	2.20246e+07	3.47508e+07	±	1.71209e+07	0.776953	0.688639			0.575001	0.377286			1.18084	0.733938
5-HETE	319.2 / 115.1	28	520830	±	111205	585811	±	176470	591142	±	148810	574575	±	136497	589146	±	127033	653106	±	147818	1.12476	0.509342			0.971975	0.85904			1.10856	0.580042
8-HETE	319.2 / 155.1	26.5	276991	±	169284	333311	±	177693	566459	±	304404	434458	±	262871	644875	±	368925	835865	±	515819	1.20333	0.621755			0.766972	0.484407			1.29617	0.618584
12-HETE	319.2 / 179.1	26.3	2.70736e+07	±	2.63721e+07	2.674e+07	±	2.12115e+07	6.5361e+07	±	4.33809e+07	4.21664e+07	±	3.36095e+07	1.09737e+08	±	7.4011e+07	1.20293e+08	±	8.00148e+07	0.987678	0.98298			0.645132	0.373938			1.09619	0.866678
15-HETE	319.2 / 219.1	24.5	459250	±	313142	390839	±	220401	974855	±	725984	622784	±	415791	1.28663e+06	±	991803	1.43582e+06	±	827486	0.851038	0.701156			0.638848	0.381014			1.11595	0.837269
17-HETE	319.2 / 247.2	22.6	58855.1	±	18634.7	93611.8	±	18416.9	71369.8	±	18969.7	100596	±	30254.7	79115.7	±	11949.1	107953	±	19959.1	1.59055	0.0179736	*		1.4095	0.111675			1.36449	0.110787
18-HETE	319.2 / 261.2	22.1	280506	±	71405.1	409667	±	71599.8	329292	±	92431.9	487398	±	162701	397638	±	56694.1	665239	±	79239.9	1.46046	0.0212771	*		1.48014	0.105151			1.67298	0.010831	*
5,6-EpETrE	319.2 / 191.2	31.6	45082.6	±	23628.9	39938.5	±	19641.2	44882.3	±	7252.37	35710.2	±	23032.3	89174.2	±	26142.9	98076	±	54673.1	0.885896	0.718184			0.79564	0.4361			1.09982	0.813074
5,15-diHETE	335.2 / 201.2	14.9	71687.7	±	23737	144530	±	27062.7	122684	±	45438.3	174036	±	57715	77212.9	±	16213.5	151930	±	14532.7	2.01611	0.00202238	**		1.41858	0.158692			1.96768	0.00168961	**
Metabolites derived from eicosapentaenoic acid (20:5 FA)
Eicosapentaenoic acid	301.2 / 257.2	35.6	4.60985e+07	±	1.13762e+07	6.21467e+07	±	1.63281e+07	4.77215e+07	±	1.72776e+07	4.36793e+07	±	1.41364e+07	5.695e+07	±	1.06798e+07	7.66104e+07	±	1.69362e+07	1.34813	0.113491			0.915297	0.696582			1.34522	0.170531
5-HEPE	317.2 / 115.1	23.6	1.43212e+06	±	516035	1.94164e+06	±	577119	1.53147e+06	±	521031	1.86068e+06	±	612314	1.61792e+06	±	459349	2.28885e+06	±	272754	1.35578	0.179791			1.21496	0.387305			1.41469	0.0622664
8-HEPE	317.2 / 155.1	22.2	321621	±	151892	499855	±	175299	344008	±	81039	569043	±	230348	350196	±	111379	701067	±	91172.4	1.55417	0.124842			1.65415	0.0946312			2.00193	0.00627382	**
12-HEPE	317.2 / 179.1	22.3	2.44926e+06	±	1.4849e+06	3.21294e+06	±	1.90218e+06	7.08097e+06	±	4.34202e+06	5.56199e+06	±	4.77578e+06	8.47723e+06	±	5.37289e+06	1.89543e+07	±	1.18753e+07	1.3118	0.50041			0.785485	0.613131			2.2359	0.262244
15-HEPE	317.2 / 219.1	21.4	290247	±	97450.4	349688	±	75472	294023	±	83992.1	432932	±	193907	311311	±	59339.9	471161	±	58970.6	1.2048	0.314212			1.47244	0.196834			1.51348	0.0199623	*
17,18-EpETE	317.2 / 215.1	24.6	54721.4	±	18425.4	90803.7	±	46433.6	52037.7	±	7305.78	75863.1	±	30431.9	86158.1	±	23905.3	159512	±	14714.8	1.65938	0.164655			1.45785	0.156502			1.85139	0.00429551	**
14,15-diHETE	335.2 / 207.2	15.7	847026	±	413073	1.82672e+06	±	693961	1.04019e+06	±	275943	1.87613e+06	±	690114	965333	±	300459	2.13015e+06	±	820205	2.15663	0.032234	*		1.80365	0.0512446			2.20665	0.122174
17,18-diHETE	335.2 / 247.2	14.9	2.91702e+06	±	1.03993e+06	6.14987e+06	±	1.3307e+06	4.57707e+06	±	1.02158e+06	6.93086e+06	±	2.60392e+06	3.1202e+06	±	626623	6.92822e+06	±	855176	2.10827	0.00306158	**		1.51426	0.11636			2.22044	0.00429711	**
Metabolites derived from docosahexaenoic acid (22:6 FA)
Docosahexaenoic acid	327.2 / 283.2	38	6.67051e+07	±	1.28032e+07	8.87458e+07	±	1.83799e+07	6.54309e+07	±	1.34742e+07	6.6448e+07	±	1.33273e+07	7.47447e+07	±	8.49248e+06	9.20675e+07	±	9.62756e+06	1.33042	0.0629526			1.01554	0.907444			1.23176	0.0671277
4-HDoHE	343.2 / 101.1	28.9	191434	±	77156.3	271502	±	78411.7	211528	±	31984.4	231526	±	66505.6	244811	±	49637.7	284114	±	55587.3	1.41826	0.142287			1.09454	0.567659			1.16054	0.38599
7-HDoHE	343.2 / 141.1	26.8	38900.4	±	19251.6	49959.4	±	14435.7	39420.2	±	9563.78	57533.4	±	18670	50101.5	±	12753.5	73135.7	±	9951.77	1.28429	0.336441			1.45949	0.102023			1.45975	0.0440626	*
10-HDoHE	343.2 / 153.1	25.8	203322	±	77594.1	329919	±	91875.2	282613	±	57170.6	312749	±	90702.2	349111	±	143032	530227	±	193922	1.62264	0.047252	*		1.10664	0.550348			1.51879	0.252443
13-HDoHE	343.2 / 193.1	25.3	94945.3	±	40392.4	136516	±	46639.1	113443	±	16974.4	143867	±	51122.9	156924	±	58818.2	230168	±	56615.3	1.43784	0.171095			1.26818	0.263703			1.46675	0.16229
14-HDoHE	343.2 / 205.1	25.7	450142	±	177280	592524	±	388565	1.00807e+06	±	604235	677954	±	374921	1.40888e+06	±	868519	2.00791e+06	±	1.33486e+06	1.3163	0.486122			0.672527	0.33534			1.42519	0.543345
17-HDoHE	343.2 / 245.1	24.9333	65885.8	±	26309.9	87939.8	±	27252.1	88579.4	±	23190.6	93907.6	±	40258.7	104446	±	42365	137789	±	34169.1	1.33473	0.229241			1.06015	0.80567			1.31923	0.302304
20-HDoHE	343.2 / 241.1	23.9	191122	±	95865.5	287118	±	124794	194728	±	56620.2	245846	±	73331	374037	±	141816	503662	±	72248.4	1.50228	0.212065			1.26251	0.254457			1.34656	0.180837
19,20-diHDoPE	361.2 / 273.2	18.2	1.9637e+06	±	459536	3.27246e+06	±	696931	2.86784e+06	±	664581	4.07894e+06	±	741662	2.25827e+06	±	231598	4.06073e+06	±	664620	1.66647	0.0100912	*		1.42231	0.0265628	*		1.79816	0.0333576	*
Metabolites derived from linolenic acid (18:3 FA)
9-HOTrE(alpha)	293.2 / 171.1	19.9	514887	±	223512	843892	±	459681	494742	±	157013	1.25205e+06	±	488423	377989	±	112268	787740	±	272969	1.63899	0.201849			2.53071	0.0226753	*		2.08403	0.108263
13-HOTrE(alpha)	293.2 / 195.1	20.4	200897	±	69287.8	301411	±	117544	202677	±	40841.9	378180	±	134373	164060	±	34931.4	284557	±	34243.5	1.50033	0.146933			1.86592	0.040647	*		1.73447	0.00773286	**
Others
Adrenc acid	331.2 / 287.2	40	109577	±	36153	165738	±	67686.8	130708	±	47638.3	122784	±	51727	175061	±	67822.4	116822	±	52190.4	1.51253	0.151955			0.939382	0.80748			0.667321	0.255853
1 mass/charge values of precursor and product ions in negative ion mode ([M-H]- ion).
2 Fold changes (ratio of APP/tau to wild-type) are means of N=3-5.
3 Welch’s t-test (*P<0.05, **P<0.01,***P<0.001)
HHT, hydroxy-​heptadecatrienoic acid; HETE, hydroxyeicosatetraenoic acid; EpETrE, epoxyeicosatrienoic acid; diHETE, dihydroxyeicosatetraenoic acid; HEPE; hydroxyeicosapentaenoic acid; EpETE, epoxyeicosatetraenoic acid, HDoHE, hydroxydocosahexaenoic acid; diHDoPE, dihydroxydocosapentaenoic acid, HOTrE, Hydroxyoctadecatrienic acid.
